# Supplementary material for: Learning with reinforcement prediction errors in a model of the Drosophila mushroom body
Source: Nat Commun. 2021 May 7;12:2569. doi: 10.1038/s41467-021-22592-4 (PMC8105414; doi:10.1038/s41467-021-22592-4)
Supplement: Supplementary file 5 — Supplementary Data 2 [file 41467_2021_22592_MOESM5_ESM.xlsx]

## Sheet: PIs_Felsenberg_et_al
Condition code	Experimental condition PI		Experimental control PI				Mean condition PI	Mean control PI	Fraction to CS+ (Condition)	Fraction to CS+ (Control)	PI difference (Condition - Control)	Number of Condition Experiments	Number of Control Experiments	PI difference (binomial adjustment used in paper)	Paper	Figure	Testing time (miutes after training)	Cell types
112	0.12		-0.11	-0.02			0.12	-0.065	0.56	0.4675	0.185	1	2	0.92535	2017felsenberg.waddell	3A	360	V2 cluster
122	0.21		0.21	0.24			0.21	0.225	0.605	0.6125	-0.015	1	2	-0.0768395	2017felsenberg.waddell	3A	360	V2 cluster
211	-0.23		-0.1	-0.1			-0.23	-0.1	0.385	0.45	-0.13	1	2	-0.659033	2018felsenberg.waddell	2F	60	M4B’, M6
221	0.05		-0.26	-0.3			0.05	-0.28	0.525	0.36	0.33	1	2	1.66102	2018felsenberg.waddell	2F	60	M4B’, M6
311	-0.3		-0.2	-0.19	-0.18		-0.3	-0.19	0.35	0.405	-0.11	1	3	-0.567289	2018felsenberg.waddell	1A, 1C	60	DAN PAM cluster
312	-0.1		-0.04	-0.01			-0.1	-0.025	0.45	0.4875	-0.075	1	2	-0.375735	2017felsenberg.waddell	1B	360	DAN PAM cluster
321	-0.28		-0.38	-0.36	-0.29		-0.28	-0.343333	0.36	0.328333	0.0633333	1	3	0.333266	2018felsenberg.waddell	1A, 1C	60	DAN PAM cluster
322	0.31		0.21	0.23			0.31	0.22	0.655	0.61	0.09	1	2	0.466685	2017felsenberg.waddell	1B	360	DAN PAM cluster
411	-0.21		-0.2	-0.22	-0.22		-0.21	-0.213333	0.395	0.393333	0.00333333	1	3	0.0170531	2018felsenberg.waddell	1A, 1D	60	DAN PPL1 cluster
412	0.17	0.13	0.01	0.03	-0.02	0.04	0.15	0.015	0.575	0.5075	0.135	2	4	0.677309	2017felsenberg.waddell	1C	360	DAN PPL1 cluster
421	-0.34		-0.38	-0.34	-0.36		-0.34	-0.36	0.33	0.32	0.02	1	3	0.106752	2018felsenberg.waddell	1A, 1D	60	DAN PPL1 cluster
422	0.06	0.04	0.3	0.32	0.29	0.27	0.05	0.295	0.525	0.6475	-0.245	2	4	-1.24364	2017felsenberg.waddell	1C	360	DAN PPL1 cluster
Condition Codes Key
For Condition Code ABC (e.g. 312):
A – target neuron	B – re-exposed cue	C - reward type
1: +ve MBON	1: CS+	1: aversive
2: -ve MBON	2: CS-	2: appetitive
3: +ve DAN
4: -ve DAN
Paper Key
Shorthand	Full reference
2017felsenberg.waddell	Felsenberg et al. (2017), Re-evaluation of learned information in Drosophila, Nature 544, 240-244
2018felsenberg.waddell	Felsenberg et al. (2018), Integration of parallel opposing memories underlies memory extinction, Cell 175, 709-722
