# Supplementary material for: Learning with reinforcement prediction errors in a model of the Drosophila mushroom body
Source: Nat Commun. 2021 May 7;12:2569. doi: 10.1038/s41467-021-22592-4 (PMC8105414; doi:10.1038/s41467-021-22592-4)
Supplement: Supplementary file 7 — Source Data [file 41467_2021_22592_MOESM7_ESM.xlsx]

## Sheet: Figure 6
Independent Cue 1 RP	Independent Cue 2 RP	Non-independent Cue 1 RP	Non-independent Cue 2 RP	Performance Index Independent	Performance Index Non-ndependent
0.894073	0.0573195	0.754057	0.491709	0.26	0.64
0.816469	0.0778943	1.00733	0.332954	-0.08	0.48
0.76297	0.0395789	0.779706	0.335496	0	0.48
0.742613	-0.0329607	1.01926	0.244179	0.02	0.5
0.929354	0.0622737	1.01276	0.19742	0.02	0.6
0.952855	0.0536837	0.904045	0.138565	0.18	0.54
0.665679	0.0353586	0.893209	0.234623	0.06	0.6
0.828707	0.0768822	0.986303	0.231348	0.06	0.42
0.95686	0.0633771	0.974224	0.0959547	0.12	0.6
0.589085	-0.244362	0.969602	0.1193	-0.1	0.52
1.12012	-0.00472902	1.04783	0.107344	0.02	0.58
1.15224	0.0267772	0.65646	0.174616	0.04	0.58
0.692899	0.104089	1.04249	0.20389	0.06	0.42
0.868079	0.0258914	0.946305	0.379044	-0.06	0.48
0.756545	-0.0426591	1.11115	0.166494	0.18	0.64
0.679074	0.152256	1.07683	0.422746	0.02	0.66
1.08743	0.108544	1.08735	0.311974	0.04	0.48
0.899502	0.0979932	1.03068	0.37559	0.02	0.52
0.912197	0.0929874	0.986347	0.28645	0.16	0.44
0.649969	0.0450718	0.99903	0.240878	0.06	0.38
0.729041	0.0667066	1.03339	0.319261
1.04122	0.0741421	1.02389	0.278234
0.713407	0.0436308	1.04081	0.314579
0.814742	0.114949	1.06459	0.255798
0.792728	0.059131	0.725564	0.13799
1.22778	0.174992	1.1539	0.271409
0.77716	-0.100462	0.7077	0.203863
0.694928	0.0354536	0.971216	0.187707
0.386455	0.0734707	1.01923	0.167037
1.05728	0.0343738	1.13345	0.220297
1.02529	0.0870213	0.997246	0.440754
0.747263	0.0848811	0.814785	0.408259
1.01095	0.0962536	0.993803	0.309338
0.80945	-0.0861942	1.06188	0.313663
1.15358	-0.0575718	1.14402	0.20354
0.779516	0.0694047	1.11832	0.319569
0.879644	-0.0261911	0.796465	0.0951178
0.742172	0.0715265	0.937068	0.285168
0.763439	0.145566	1.04742	0.313363
1.07137	0.146956	1.04338	0.455797
0.884973	0.00966972	1.1466	0.246178
0.759639	0.267084	1.11353	0.417002
1.11711	0.0606484	1.10956	0.107033
0.635774	-0.140365	1.00497	0.216478
0.801715	0.0440487	1.04965	0.391313
1.03834	0.165225	0.983684	0.295576
1.09767	0.0122458	1.07444	0.216927
0.644634	0.0403699	1.03726	0.226251
1.05198	0.139623	0.880672	0.434867
0.900683	-0.0795416	1.06128	0.215199
